# Supplementary material for: Antibiotic Treatment Induces Long-Lasting Effects on Gut Microbiota and the Enteric Nervous System in Mice
Source: Antibiotics (Basel). 2023 Jun 1;12(6):1000. doi: 10.3390/antibiotics12061000 (PMC10295661; doi:10.3390/antibiotics12061000)
Supplement: Supplementary file 1 [file antibiotics-12-01000-s001.zip]

Archive with 1 entries (1 files):
- antibiotics-2394376-supplementary.pdf
